# Supplementary material for: The genome of the tegu lizard Salvator merianae: combining Illumina, PacBio, and optical mapping data to generate a highly contiguous assembly
Source: Gigascience. 2018 Nov 27;7(12):giy141. doi: 10.1093/gigascience/giy141 (PMC6304105; doi:10.1093/gigascience/giy141)
Supplement: Supplemental Tables [file giy141_supplemental_tables.zip]

Archive with 1 entries (1 files):
- SupplementaryTables.xlsx
