# Supplementary material for: The genome of the tegu lizard Salvator merianae: combining Illumina, PacBio, and optical mapping data to generate a highly contiguous assembly
Source: Gigascience. 2018 Nov 27;7(12):giy141. doi: 10.1093/gigascience/giy141 (PMC6304105; doi:10.1093/gigascience/giy141)
Supplement: Supplemental Tables [file giy141_supplemental_tables.zip › SupplementaryTables.xlsx]

## Sheet: SupTable1. Sequencing data
Supplementary Table 1. Overview of sequencing data
sequencing platform	number of libraries	number of raw reads	length statistics		N50	coverage		number of corrected reads	length statistics		N50	coverage
			mean / sd	median					mean / sd	median
PacBio RSII	205 SMRT cells	11,450,008	5399.6 / 4435.3	4294	8414	29.89x		12.716.995	3646.8 / 3112.9	2652	5589	22.42x
sequencing platform	number of libraries	number of raw reads	read length	coverage
Illumina MiSeq	3	278.4 millions	2x300 bp	41.3
Illumina HiSeq 2Kb	2	316.3 millions	2x150 bp	10.6
Illumina HiSeq 10Kb	2	629.1 millions	2x150 bp / 2x100 bp	22.1

## Sheet: SupTable2. Reptile assemblies
Supplementary Table 2. Basic assembly statistics for different reptile genomes
Species	Common name	Genome size (Mb)	Number of contigs	Contig N50	Contig N90	Number of scaffolds	Scaffold N50	Scaffold N90		NCBI taxon ID	UCSC assembly version	reference
Salvator merianae	Tegu lizard v2	2068.17	18,096	520,973	79,735	4,513	55,382,274	3,630,247		96440	-	this study
	Tegul lizard v1	2026.21	36,428	175,755	35,296	5,988	28,146,161	2,987,526			-	Roscito et al. "Phenotype loss is associated with widespread divergence of the gene regulatory landscape in evolution" https://www.biorxiv.org/content/early/2017/12/22/238634
Anolis carolinensis	Green anole lizard	1799.14	41,987	79,867	18,303	6,457	150,641,573	408,349		28377	anoCar2	Alföldi et al. 2011 (PMID21881562; https://www.nature.com/articles/nature10390)
Pogona vitticeps	Dragon lizard	1716.67	94,112	37,696	9,955	13,749	2,477,614	448,658		103695	-	Georges et al. 2015 (PMID26421146; https://gigascience.biomedcentral.com/articles/10.1186/s13742-015-0085-2)
Ophisaurus gracilis	Asian glass lizard	1781.35	76,551	42,887	12,441	6,715	1,273,270	294,316		182351	-	Song et al. 2015 (PMID25859342; https://gigascience.biomedcentral.com/articles/10.1186/s13742-015-0056-7)
Vipera berus berus	Common viper	1532.39	261,359	11,993	1,980	28,883	126,452	29,320		31156	-	-
Protobothrops mucrosquamatus	Brown spotted pitviper	1673.87	138,613	30,638	4,215	52,280	424,052	22,536		103944	-	Aird et al. 2017 (PMID29048530; https://www.ncbi.nlm.nih.gov/pubmed/29048530)
Thamnophis sirtalis	Common garter snake	1424.89	168,912	11,109	2,736	7,930	647,592	152,298		35019	thaSir1	Castoe et al. 2011 (PMID21677863; https://standardsingenomics.biomedcentral.com/articles/10.4056/sigs.1664145)
Boa constrictor	Boa	1442.93	111,002	29,326	7,597	19,927	4,505,203	898,394		8574	boaCon1	Bradnam et al. 2013 (PMID23870653; https://gigascience.biomedcentral.com/articles/10.1186/2047-217X-2-10)
Python molurus bivittatus	Burmese python	1435.05	233,050	12,498	3,314	39,113	213,970	52,434		176946	pytBiv1	Castoe et al. 2013 (PMID24297902; http://www.yandell-lab.org/publications/pdf/burmese_python_genome.pdf)
Gekko japonicus	Japanese gecko	2490.25	322,993	32,706	5,911	191,499	707,733	77,317		146911	-	Liu et al. 2015 (PMID26598231; https://www.nature.com/articles/ncomms10033.pdf)

## Sheet: SupTable3. BUSCO scores
Supplementary Table 3. Assembly completeness. BUSCO scores for each assembly, using either the vertebrata or tetrapoda databases.
Genome	BUSCO score (vertebrata_odb9 database; 2,586 genes)					BUSCO score (tetrapoda_odb9 database; 3,950 genes)
	Complete and single-copy BUSCOs	Complete and duplicated BUSCOs	Fragmented	Missing	BUSCO summary	Complete and single-copy BUSCOs	Complete and duplicated BUSCOs	Fragmented	Missing	BUSCO summary
Tegu lizard v2	2487	21	41	37	C:97.0%[S:96.2%,D:0.8%],F:1.6%,M:1.4%,n:2586	3696	31	122	101	C:94.4%[S:93.6%,D:0.8%],F:3.1%,M:2.5%,n:3950
Tegu lizard v1	2488	16	44	38	C:96.8%[S:96.2%,D:0.6%],F:1.7%,M:1.5%,n:2586	3678	32	122	118	C:93.9%[S:93.1%,D:0.8%],F:3.1%,M:3.0%,n:3950
Green anole lizard	2277	20	146	143	C:88.9%[S:88.1%,D:0.8%],F:5.6%,M:5.5%,n:2586	3397	29	281	243	C:86.7%[S:86.0%,D:0.7%],F:7.1%,M:6.2%,n:3950
Dragon lizard	2438	15	79	54	C:94.9%[S:94.3%,D:0.6%],F:3.1%,M:2.0%,n:2586	3627	30	171	122	C:92.6%[S:91.8%,D:0.8%],F:4.3%,M:3.1%,n:3950
Asian glass lizard	2449	19	73	45	C:95.4%[S:94.7%,D:0.7%],F:2.8%,M:1.8%,n:2586	3627	30	176	117	C:92.6%[S:91.8%,D:0.8%],F:4.5%,M:2.9%,n:3950
Common viper	2103	20	293	170	C:82.1%[S:81.3%,D:0.8%],F:11.3%,M:6.6%,n:2586	3043	33	495	379	C:77.8%[S:77.0%,D:0.8%],F:12.5%,M:9.7%,n:3950
Brown spotted viper	2329	47	146	64	C:91.9%[S:90.1%,D:1.8%],F:5.6%,M:2.5%,n:2586	3418	68	277	187	C:88.2%[S:86.5%,D:1.7%],F:7.0%,M:4.8%,n:3950
Common garter snake	1845	25	380	336	C:72.3%[S:71.3%,D:1.0%],F:14.7%,M:13.0%,n:2586	2672	36	583	659	C:68.5%[S:67.6%,D:0.9%],F:14.8%,M:16.7%,n:3950
Boa	2468	12	62	44	C:95.9%[S:95.4%,D:0.5%],F:2.4%,M:1.7%,n:2586	3669	25	133	123	C:93.5%[S:92.9%,D:0.6%],F:3.4%,M:3.1%,n:3950
Burmese python	2354	17	140	75	C:91.7%[S:91.0%,D:0.7%],F:5.4%,M:2.9%,n:2586	3492	29	287	142	C:89.1%[S:88.4%,D:0.7%],F:7.3%,M:3.6%,n:3950
Japanese gecko	2321	28	162	75	C:90.9%[S:89.8%,D:1.1%],F:6.3%,M:2.8%,n:2586	3398	46	283	223	C:87.2%[S:86.0%,D:1.2%],F:7.2%,M:5.6%,n:3950

## Sheet: SupTable4. Vertebrate UCEs
Supplementary Table 4: list of vertebrate-conserved Ultra Conserved Elements (UCEs) in mouse (mm10) coordinates
chr	start	end	UCE
chr1	6729578	6729936	uc.238
chr1	19558446	19558654	uc.191
chr1	19699786	19700030	uc.192
chr1	89925533	89925776	uc.110
chr1	168327864	168328111	uc.40
chr1	168908755	168909111	uc.39
chr1	188884888	188885154	uc.42
chr1	190654188	190654404	uc.41
chr10	50834070	50834300	uc.202
chr11	11699645	11699957	uc.216
chr11	22079002	22079247	uc.64
chr11	24371574	24371791	uc.60
chr11	24485422	24485625	uc.58
chr11	25644938	25645147	uc.54
chr11	44800297	44800547	uc.175
chr11	84496418	84496647	uc.411
chr12	25891827	25892054	uc.47
chr12	56114248	56114642	uc.373
chr12	106129258	106129510	uc.379
chr12	106377364	106377596	uc.380
chr12	117989378	117989608	uc.207
chr12	118720150	118720649	uc.206
chr12	118843894	118844146	uc.205
chr13	15543800	15544062	uc.215
chr13	72028980	72029242	uc.150
chr13	77490507	77490715	uc.171
chr13	77892558	77892868	uc.170
chr13	80623121	80623341	uc.168
chr13	84059623	84059847	uc.165
chr13	84571504	84571707	uc.164
chr13	84639399	84639775	uc.163
chr13	94511506	94511784	uc.161
chr13	94595570	94595892	uc.160
chr13	94702115	94702587	uc.159
chr13	94710115	94710339	uc.158
chr13	94868924	94869131	uc.157
chr14	22281543	22281800	uc.287
chr14	22505683	22505906	uc.288
chr14	22745459	22745713	uc.289
chr14	22783505	22783711	uc.290
chr14	23015530	23015761	uc.291
chr14	32598474	32598751	uc.283
chr14	67361589	67361816	uc.235
chr14	97560422	97560631	uc.347
chr14	97891648	97891851	uc.349
chr14	98019049	98019289	uc.350
chr14	98422846	98423101	uc.351
chr14	98536471	98536794	uc.353
chr14	104298165	104298400	uc.354
chr14	118435888	118436116	uc.355
chr15	40354929	40355250	uc.244
chr15	40658180	40658519	uc.245
chr17	47914811	47915011	uc.190
chr17	51048586	51048988	uc.483
chr17	51536634	51536980	uc.112
chr18	13790490	13790716	uc.422
chr18	13798467	13798690	uc.423
chr18	69500238	69500465	uc.435
chr18	76862956	76863205	uc.434
chr18	84351014	84351263	uc.442
chr18	84372493	84372741	uc.441
chr18	84542162	84542491	uc.440
chr18	84542562	84542825	uc.439
chr18	84547433	84547674	uc.438
chr18	84547675	84547890	uc.437
chr19	16879617	16879925	uc.259
chr19	25604396	25604757	uc.247
chr19	44631419	44631662	uc.293
chr19	44632450	44632894	uc.294
chr19	44633848	44634057	uc.295
chr19	44670958	44671419	uc.296
chr19	44674725	44675089	uc.297
chr19	44699219	44699578	uc.298
chr19	44817341	44817625	uc.301
chr19	45446621	45446926	uc.305
chr19	45476176	45476453	uc.308
chr19	55477194	55477423	uc.310
chr19	60203438	60203657	uc.311
chr19	60205467	60205789	uc.312
chr2	34229548	34229884	uc.279
chr2	34256206	34256443	uc.278
chr2	34286851	34287127	uc.277
chr2	34310684	34310939	uc.275
chr2	34359693	34360020	uc.274
chr2	34363860	34364181	uc.273
chr2	34535125	34535403	uc.270
chr2	43782297	43782552	uc.68
chr2	44299340	44299577	uc.70
chr2	44575651	44576058	uc.72
chr2	45001250	45001585	uc.76
chr2	45036475	45036769	uc.80
chr2	47133917	47134128	uc.81
chr2	56576983	56577193	uc.82
chr2	56916356	56916652	uc.83
chr2	57517709	57517957	uc.85
chr2	57617247	57617587	uc.86
chr2	61656317	61656629	uc.88
chr2	63963336	63963645	uc.92
chr2	64177848	64178111	uc.93
chr2	70474803	70475054	uc.95
chr2	71418840	71419101	uc.96
chr2	71536027	71536265	uc.98
chr2	71537910	71538308	uc.99
chr2	72426541	72426748	uc.100
chr2	73124155	73124388	uc.103
chr2	73143698	73143921	uc.105
chr2	105719429	105719697	uc.327
chr2	105719986	105720301	uc.326
chr2	115538535	115538804	uc.383
chr2	115657535	115657801	uc.384
chr2	115865553	115865762	uc.385
chr2	116212802	116213005	uc.386
chr3	5329932	5330148	uc.243
chr3	18058441	18058643	uc.241
chr3	18713936	18714201	uc.242
chr3	30321801	30322148	uc.136
chr3	33882772	33883157	uc.137
chr3	66935544	66935768	uc.130
chr3	67191341	67191549	uc.132
chr3	67191659	67191936	uc.133
chr3	67340699	67340910	uc.134
chr3	86556872	86557076	uc.149
chr3	86557077	86557317	uc.148
chr3	134302703	134302951	uc.145
chr3	143101123	143101376	uc.31
chr3	144174136	144174355	uc.29
chr4	21688196	21688436	uc.201
chr4	23983636	23983857	uc.196
chr4	44830451	44830715	uc.257
chr4	84529315	84529546	uc.252
chr4	84996065	84996287	uc.253
chr4	99294701	99294913	uc.26
chr4	99294934	99295224	uc.27
chr4	109762723	109762958	uc.25
chr4	109858986	109859215	uc.23
chr4	109882844	109883152	uc.22
chr4	117647134	117647372	uc.18
chr4	124395602	124395839	uc.17
chr4	124615708	124615941	uc.15
chr4	124672398	124672611	uc.14
chr4	148708467	148708742	uc.10
chr4	148744427	148744629	uc.9
chr4	148808924	148809140	uc.8
chr4	148860016	148860317	uc.6
chr4	148876343	148876557	uc.5
chr4	148897253	148897612	uc.4
chr4	148904231	148904456	uc.3
chr5	29486946	29487218	uc.234
chr5	131869850	131870136	uc.218
chr6	6861988	6862245	uc.220
chr6	15188663	15188931	uc.223
chr6	15203252	15203453	uc.225
chr6	15406927	15407158	uc.227
chr6	16317102	16317367	uc.228
chr6	16835371	16835595	uc.231
chr6	51879360	51879651	uc.211
chr6	55704178	55704421	uc.214
chr6	98510604	98510810	uc.116
chr6	98767911	98768162	uc.117
chr6	98768163	98768382	uc.118
chr6	138379555	138379769	uc.335
chr6	144367770	144368021	uc.336
chr7	24948975	24949300	uc.453
chr7	36710548	36710752	uc.452
chr7	36731773	36731998	uc.451
chr7	37515145	37515435	uc.449
chr7	37723470	37723743	uc.447
chr7	37743558	37743830	uc.446
chr7	37905167	37905477	uc.445
chr7	70003751	70003953	uc.394
chr7	109191361	109191677	uc.319
chr7	115749682	115749905	uc.322
chr7	131497047	131497249	uc.314
chr7	131497459	131497694	uc.315
chr7	137250553	137250874	uc.318
chr8	26689661	26689928	uc.236
chr8	87836667	87836978	uc.397
chr8	87960425	87960747	uc.398
chr8	88758521	88758735	uc.399
chr8	89465250	89465456	uc.400
chr8	90267115	90267365	uc.401
chr8	91234215	91234460	uc.402
chr8	91805031	91805237	uc.403
chr8	92545554	92545789	uc.404
chr9	63524020	63524291	uc.389
chr9	71976140	71976438	uc.388
chr9	91446885	91447184	uc.128
chr9	91463149	91463421	uc.127
chr9	100167454	100167725	uc.126
chr9	100194361	100194626	uc.125
chr9	100210707	100210994	uc.124
chr9	100271670	100272162	uc.123
chrX	60544485	60544780	uc.482
chrX	93301837	93302326	uc.468
chrX	93310242	93310973	uc.467
chrX	93377474	93377823	uc.466
chrX	93429103	93429882	uc.462

## Sheet: SupTable5. Vertebrate CNEs
Supplementary Table 5: list of conserved non-exonic elements (CNEs) that are highly-conserved among vertebrates in zebrafish (danRer7) coordinates
chr	start	end	UCE
Zv9_NA227	75507	75798	Zv9_NA227.1
Zv9_NA372	82665	82924	Zv9_NA372.1
Zv9_NA461	32697	32922	Zv9_NA461.1
Zv9_NA822	54965	55303	Zv9_NA822.1
Zv9_scaffold3471	246783	247110	Zv9_scaffold3471.1
Zv9_scaffold3471	302950	303163	Zv9_scaffold3471.3
Zv9_scaffold3471	324413	324643	Zv9_scaffold3471.4
Zv9_scaffold3471	570730	571075	Zv9_scaffold3471.5
chr1	8370353	8370654	chr1.2
chr1	16334324	16334563	chr1.5
chr1	16334837	16335056	chr1.6
chr1	22883886	22884089	chr1.7
chr1	22897430	22897732	chr1.8
chr1	26759851	26760095	chr1.11
chr1	36002466	36002678	chr1.12
chr1	36116402	36116639	chr1.13
chr1	36128832	36129121	chr1.14
chr1	36206894	36207121	chr1.15
chr10	9540143	9540403	chr10.1
chr10	27928243	27928618	chr10.2
chr10	27999261	27999532	chr10.3
chr10	28022981	28023204	chr10.4
chr10	28063243	28063551	chr10.5
chr10	28102164	28102423	chr10.6
chr10	28102499	28102702	chr10.7
chr10	30837438	30837700	chr10.9
chr10	39484199	39484617	chr10.10
chr11	20450361	20450645	chr11.1
chr11	22606773	22606985	chr11.2
chr12	32684698	32685213	chr12.1
chr12	32700950	32701195	chr12.2
chr12	32705597	32706084	chr12.3
chr12	32706311	32706516	chr12.4
chr12	32706735	32706996	chr12.5
chr12	32708571	32708924	chr12.6
chr12	32777795	32778084	chr12.7
chr12	32785436	32785701	chr12.8
chr12	33013588	33013877	chr12.9
chr12	33023619	33023877	chr12.10
chr12	44052074	44052349	chr12.11
chr12	44147304	44147529	chr12.13
chr12	44164398	44164724	chr12.14
chr12	44222456	44222864	chr12.15
chr12	44225267	44225475	chr12.16
chr12	44284379	44284683	chr12.18
chr12	46847612	46847840	chr12.19
chr13	6614837	6615071	chr13.4
chr13	15921529	15921779	chr13.7
chr13	16891614	16891957	chr13.8
chr13	16894114	16894389	chr13.9
chr13	17051127	17051631	chr13.12
chr13	17142177	17142529	chr13.13
chr13	17226739	17227061	chr13.15
chr13	17239208	17239432	chr13.17
chr13	17243390	17243722	chr13.18
chr13	17248324	17248619	chr13.19
chr13	17258277	17258576	chr13.20
chr13	17258644	17258950	chr13.22
chr13	17268545	17268938	chr13.23
chr13	17288552	17288825	chr13.24
chr13	17317384	17317751	chr13.25
chr13	17343891	17344201	chr13.26
chr13	17416293	17416690	chr13.27
chr13	17418811	17419092	chr13.28
chr13	17436445	17436657	chr13.31
chr13	17440234	17440505	chr13.32
chr13	17460147	17460399	chr13.33
chr13	17466918	17467167	chr13.34
chr13	17502939	17503158	chr13.35
chr13	17515431	17515678	chr13.36
chr13	17572884	17573439	chr13.37
chr13	17591171	17591388	chr13.40
chr13	19372974	19373238	chr13.42
chr13	19373633	19373997	chr13.43
chr13	19489303	19489595	chr13.44
chr13	19542128	19542434	chr13.45
chr13	19897876	19898172	chr13.46
chr13	19898655	19898905	chr13.47
chr13	19902484	19902758	chr13.48
chr13	19935746	19936081	chr13.49
chr13	24874824	24875029	chr13.50
chr13	26273149	26273466	chr13.51
chr13	26302099	26302338	chr13.52
chr13	26860167	26860411	chr13.54
chr13	26863886	26864254	chr13.55
chr13	27036857	27037078	chr13.57
chr13	29816811	29817129	chr13.60
chr13	29902318	29902598	chr13.61
chr13	29953269	29953675	chr13.62
chr13	29966080	29966285	chr13.63
chr13	30008496	30008814	chr13.64
chr13	30010219	30010501	chr13.65
chr13	31138001	31138233	chr13.67
chr13	31273908	31274173	chr13.68
chr13	38409577	38409891	chr13.70
chr13	54014731	54015059	chr13.72
chr14	14904451	14904718	chr14.6
chr14	27687538	27687761	chr14.8
chr14	32979705	32980029	chr14.9
chr14	36287477	36287784	chr14.12
chr14	37215435	37215753	chr14.13
chr14	37309772	37310045	chr14.14
chr15	2113846	2114138	chr15.1
chr15	2132295	2132714	chr15.2
chr15	2147132	2147522	chr15.3
chr15	2298324	2298631	chr15.4
chr15	2324997	2325284	chr15.5
chr15	2372846	2373138	chr15.6
chr15	10301320	10301582	chr15.7
chr15	26982577	26982791	chr15.10
chr15	27066113	27066356	chr15.11
chr15	27161683	27161929	chr15.12
chr15	27297883	27298214	chr15.13
chr15	31764727	31764996	chr15.15
chr15	34864463	34864733	chr15.16
chr16	454316	454585	chr16.2
chr16	460627	460863	chr16.3
chr16	652583	652806	chr16.4
chr16	722377	722678	chr16.5
chr16	722983	723243	chr16.6
chr16	756803	757395	chr16.7
chr16	765066	765394	chr16.8
chr16	777118	777338	chr16.9
chr16	877324	877626	chr16.10
chr16	1015343	1015600	chr16.12
chr16	7692932	7693201	chr16.13
chr16	7738362	7738723	chr16.14
chr16	7755806	7756059	chr16.15
chr16	7805979	7806217	chr16.18
chr16	7847108	7847334	chr16.19
chr16	7879196	7879506	chr16.20
chr16	7905251	7905461	chr16.21
chr16	21155725	21155935	chr16.22
chr16	21181494	21181752	chr16.24
chr16	21401270	21401598	chr16.26
chr16	21412016	21412525	chr16.27
chr16	21468516	21468744	chr16.28
chr16	34577727	34577963	chr16.30
chr16	34871553	34871966	chr16.32
chr16	35060285	35060604	chr16.33
chr16	35063574	35063980	chr16.34
chr16	35109209	35109467	chr16.35
chr16	35743743	35744108	chr16.36
chr16	46709276	46709564	chr16.38
chr16	46740629	46740994	chr16.39
chr16	46783332	46783553	chr16.41
chr16	46783617	46784034	chr16.42
chr16	46930266	46930557	chr16.43
chr16	46965428	46965683	chr16.44
chr16	46976808	46977126	chr16.45
chr16	47063722	47063970	chr16.46
chr16	52676309	52676563	chr16.49
chr16	52676603	52676844	chr16.50
chr16	52764536	52764942	chr16.52
chr16	52826798	52827141	chr16.53
chr17	18121685	18121913	chr17.2
chr17	18222052	18222266	chr17.3
chr17	18492445	18492730	chr17.5
chr17	18553058	18553298	chr17.6
chr17	18562213	18562430	chr17.7
chr17	18571726	18572311	chr17.8
chr17	21237222	21237431	chr17.10
chr17	21272418	21272703	chr17.11
chr17	21512927	21513246	chr17.12
chr17	21545820	21546078	chr17.13
chr17	21617833	21618156	chr17.14
chr17	21628462	21628723	chr17.15
chr17	21628962	21629290	chr17.16
chr17	23995244	23995458	chr17.17
chr17	24108053	24108444	chr17.18
chr17	29706538	29706772	chr17.19
chr17	30257338	30257569	chr17.20
chr17	34528483	34528779	chr17.21
chr17	36174139	36174421	chr17.22
chr17	38439736	38439973	chr17.24
chr17	38443775	38444048	chr17.25
chr17	42000134	42000354	chr17.26
chr17	42024877	42025081	chr17.28
chr17	42039532	42039747	chr17.29
chr17	42047555	42047787	chr17.30
chr17	42073119	42073776	chr17.31
chr17	42114085	42114347	chr17.33
chr17	42149048	42149291	chr17.34
chr17	42208380	42208621	chr17.35
chr17	42331852	42332220	chr17.36
chr17	42382958	42383303	chr17.38
chr17	42744825	42745412	chr17.40
chr17	44199943	44200268	chr17.41
chr17	53325217	53325518	chr17.42
chr17	53346690	53346945	chr17.43
chr17	53400931	53401146	chr17.44
chr17	53497592	53497921	chr17.45
chr17	53526775	53527015	chr17.46
chr17	53743813	53744030	chr17.49
chr17	53905080	53905391	chr17.51
chr18	1734315	1734630	chr18.1
chr18	11905180	11905555	chr18.2
chr18	14321770	14321992	chr18.3
chr18	14959734	14959985	chr18.4
chr18	17001265	17001540	chr18.5
chr18	17044755	17045004	chr18.6
chr18	19938654	19938938	chr18.8
chr18	23296632	23296873	chr18.9
chr18	23341991	23342228	chr18.10
chr18	23498543	23498760	chr18.11
chr18	23501225	23501450	chr18.12
chr18	23589852	23590148	chr18.15
chr18	23659441	23659649	chr18.18
chr18	23768169	23768518	chr18.19
chr18	23920464	23920846	chr18.21
chr18	23951915	23952232	chr18.23
chr18	23976182	23976401	chr18.24
chr18	23986209	23986447	chr18.25
chr18	24025948	24026205	chr18.26
chr18	24109323	24109548	chr18.27
chr18	24118013	24118273	chr18.28
chr18	24125518	24125779	chr18.29
chr18	24128369	24128721	chr18.30
chr18	24190142	24190514	chr18.31
chr19	17289708	17289967	chr19.1
chr19	21320191	21320406	chr19.2
chr19	21322088	21322294	chr19.3
chr19	21554824	21555087	chr19.4
chr19	21693136	21693346	chr19.5
chr19	21853018	21853236	chr19.6
chr19	34956101	34956444	chr19.9
chr19	42439314	42439659	chr19.11
chr2	3608042	3608321	chr2.1
chr2	9982058	9982296	chr2.2
chr2	19674019	19674239	chr2.3
chr2	29429567	29430092	chr2.4
chr2	29698716	29698924	chr2.6
chr2	33705100	33705356	chr2.7
chr20	22468132	22468383	chr20.1
chr20	22473072	22473318	chr20.2
chr20	24715936	24716197	chr20.3
chr20	32494650	32494903	chr20.4
chr20	48406885	48407121	chr20.6
chr20	52419454	52419715	chr20.7
chr21	1502730	1502984	chr21.1
chr21	17939903	17940206	chr21.3
chr21	17944322	17944713	chr21.4
chr21	17947232	17947504	chr21.5
chr21	18053100	18053394	chr21.7
chr21	18086648	18086958	chr21.8
chr21	18102134	18102454	chr21.10
chr22	24970582	24970988	chr22.1
chr22	40444811	40445030	chr22.3
chr22	40512253	40512528	chr22.4
chr23	2184666	2184867	chr23.1
chr23	23210195	23210481	chr23.3
chr23	29341430	29341681	chr23.6
chr23	29373251	29373471	chr23.7
chr23	29401227	29401437	chr23.8
chr23	29527095	29527336	chr23.9
chr23	29549941	29550148	chr23.10
chr23	38396131	38396367	chr23.12
chr23	38477274	38477488	chr23.13
chr23	38596975	38597346	chr23.14
chr23	38662653	38662937	chr23.15
chr23	38784111	38784423	chr23.16
chr24	3963623	3963870	chr24.2
chr24	4912805	4913094	chr24.3
chr24	4915074	4915364	chr24.4
chr24	4986127	4986367	chr24.5
chr24	5067754	5068009	chr24.6
chr24	5086818	5087030	chr24.7
chr24	8322221	8322445	chr24.9
chr24	13724274	13724501	chr24.14
chr24	13741659	13741881	chr24.15
chr24	13768714	13769047	chr24.16
chr24	14030093	14030307	chr24.17
chr24	23721631	23721852	chr24.19
chr24	23819991	23820294	chr24.22
chr24	24085134	24085357	chr24.24
chr24	24519546	24520053	chr24.25
chr24	25042848	25043084	chr24.28
chr24	25153792	25154017	chr24.29
chr24	25251618	25251852	chr24.30
chr24	25260962	25261322	chr24.31
chr24	35422643	35422874	chr24.34
chr24	36592763	36593005	chr24.35
chr24	37316255	37316497	chr24.36
chr24	37344086	37344350	chr24.38
chr24	37366031	37366292	chr24.39
chr24	37377301	37377504	chr24.40
chr25	15333369	15333700	chr25.1
chr25	15432764	15433148	chr25.2
chr25	35014766	35015011	chr25.5
chr25	35264754	35265160	chr25.9
chr25	37485065	37485388	chr25.10
chr3	43255919	43256177	chr3.3
chr3	43258030	43258283	chr3.4
chr3	43263063	43263290	chr3.5
chr3	43263321	43263593	chr3.6
chr3	43264311	43264796	chr3.7
chr3	43295571	43295885	chr3.8
chr3	43295938	43296274	chr3.10
chr3	43302044	43302499	chr3.11
chr4	5774450	5774657	chr4.1
chr4	5790559	5790836	chr4.2
chr4	5797451	5797757	chr4.3
chr4	5846783	5847140	chr4.5
chr4	5866657	5866918	chr4.6
chr4	5892506	5892770	chr4.7
chr4	5893392	5893594	chr4.8
chr4	5893777	5893993	chr4.9
chr4	5942798	5943288	chr4.10
chr4	11625487	11625783	chr4.11
chr4	11710196	11710398	chr4.13
chr4	11712831	11713119	chr4.14
chr4	16139149	16139390	chr4.16
chr5	15577404	15577651	chr5.1
chr5	15586255	15586518	chr5.2
chr5	15594038	15594240	chr5.3
chr5	15674289	15674536	chr5.4
chr5	26010696	26010915	chr5.6
chr5	40780549	40780931	chr5.7
chr5	40805106	40805308	chr5.9
chr5	40838599	40838810	chr5.11
chr5	40991102	40991358	chr5.13
chr5	46610069	46610343	chr5.18
chr5	46690251	46690462	chr5.19
chr5	50254751	50254963	chr5.20
chr5	50896572	50896803	chr5.21
chr5	50900585	50901159	chr5.22
chr5	50933561	50933825	chr5.24
chr5	50945507	50945727	chr5.25
chr5	50986348	50986574	chr5.26
chr5	51036108	51036318	chr5.27
chr5	51100837	51101186	chr5.28
chr5	51151015	51151322	chr5.29
chr5	51163234	51163490	chr5.30
chr5	51215718	51216093	chr5.31
chr5	51231135	51231397	chr5.32
chr5	51453492	51453721	chr5.34
chr5	51767016	51767312	chr5.35
chr5	52184399	52184695	chr5.37
chr5	53476049	53476489	chr5.38
chr5	71011705	71011942	chr5.39
chr5	71060668	71061032	chr5.40
chr5	71061038	71061622	chr5.41
chr6	14272910	14273308	chr6.1
chr6	14702965	14703192	chr6.2
chr6	14709769	14710007	chr6.3
chr6	15947165	15947396	chr6.4
chr6	16062733	16062945	chr6.5
chr6	20963043	20963363	chr6.6
chr6	21015330	21015540	chr6.7
chr6	21019239	21019498	chr6.10
chr6	21023950	21024221	chr6.11
chr6	21024252	21024569	chr6.12
chr6	21025610	21025852	chr6.13
chr6	21065771	21065999	chr6.15
chr6	21066249	21066461	chr6.16
chr6	21092298	21092536	chr6.17
chr6	21147358	21147878	chr6.18
chr6	25459964	25460243	chr6.20
chr6	25611020	25611389	chr6.21
chr6	25611404	25611661	chr6.22
chr6	25682350	25682639	chr6.23
chr6	25710237	25710474	chr6.24
chr6	26299480	26299794	chr6.25
chr6	26376586	26376931	chr6.26
chr6	26387141	26387437	chr6.27
chr6	26397812	26398021	chr6.28
chr6	31747787	31748039	chr6.29
chr6	31829075	31829428	chr6.30
chr6	31914051	31914659	chr6.31
chr6	31915256	31915578	chr6.32
chr6	31920951	31921167	chr6.33
chr6	31921286	31921511	chr6.34
chr6	31933902	31934125	chr6.35
chr6	31955486	31955976	chr6.36
chr6	31966820	31967108	chr6.37
chr6	43402126	43402361	chr6.38
chr6	43440257	43440566	chr6.39
chr6	43454538	43454749	chr6.40
chr6	43506931	43507172	chr6.41
chr6	43523982	43524207	chr6.42
chr6	43535826	43536031	chr6.44
chr6	43648555	43648880	chr6.45
chr6	43657078	43657309	chr6.46
chr6	43690672	43690981	chr6.47
chr6	43703288	43703689	chr6.48
chr6	43811590	43811845	chr6.51
chr7	28407372	28407609	chr7.2
chr7	28409608	28409843	chr7.3
chr7	28422499	28422784	chr7.5
chr7	28493676	28493911	chr7.7
chr7	28674084	28674364	chr7.12
chr7	28753297	28753605	chr7.13
chr7	28773463	28773854	chr7.14
chr7	29195400	29195648	chr7.15
chr7	29482769	29483122	chr7.20
chr7	29490015	29490295	chr7.21
chr7	29492788	29493213	chr7.24
chr7	29519556	29519860	chr7.25
chr7	29674523	29674787	chr7.28
chr7	35085452	35085696	chr7.29
chr7	35830004	35830472	chr7.30
chr7	35848859	35849327	chr7.31
chr7	37004814	37005203	chr7.33
chr7	37222546	37222846	chr7.34
chr7	37286054	37286339	chr7.35
chr7	37314337	37314598	chr7.39
chr7	37321066	37321334	chr7.40
chr7	37340429	37340744	chr7.41
chr7	37788371	37788637	chr7.42
chr7	38316018	38316231	chr7.43
chr7	38506571	38506777	chr7.44
chr7	38587928	38588407	chr7.46
chr7	38604492	38604825	chr7.47
chr7	38775215	38775476	chr7.48
chr7	38971438	38971711	chr7.51
chr7	41990191	41990402	chr7.54
chr7	42028415	42028747	chr7.56
chr7	47531860	47532151	chr7.58
chr7	47768380	47768762	chr7.59
chr7	47829229	47829551	chr7.60
chr7	47861200	47861408	chr7.61
chr7	47907326	47907540	chr7.62
chr7	47947235	47947726	chr7.63
chr7	47956292	47956518	chr7.64
chr7	48035929	48036214	chr7.65
chr7	48038144	48038351	chr7.66
chr7	48196802	48197004	chr7.70
chr7	48337527	48337737	chr7.71
chr8	34138546	34138748	chr8.1
chr8	34315724	34315969	chr8.3
chr8	34316019	34316222	chr8.4
chr8	34787202	34787443	chr8.6
chr8	34837769	34837995	chr8.7
chr8	34880228	34880500	chr8.8
chr8	34965573	34965832	chr8.10
chr8	35059656	35059928	chr8.14
chr8	39596831	39597090	chr8.18
chr8	39620188	39620514	chr8.19
chr8	50167254	50167587	chr8.20
chr9	1732087	1732423	chr9.1
chr9	1998826	1999223	chr9.3
chr9	2051451	2052209	chr9.4
chr9	2067544	2067823	chr9.5
chr9	2185020	2185353	chr9.7
chr9	2625644	2626080	chr9.9
chr9	2736484	2736706	chr9.10
chr9	2831607	2831933	chr9.11
chr9	2852247	2852484	chr9.12
chr9	2903894	2904175	chr9.13
chr9	3198200	3198450	chr9.14
chr9	3369178	3369381	chr9.15
chr9	3369846	3370127	chr9.16
chr9	3391670	3391982	chr9.17
chr9	3702463	3702670	chr9.18
chr9	3739959	3740361	chr9.19
chr9	4898184	4898491	chr9.20
chr9	4935406	4935664	chr9.21
chr9	4993852	4994175	chr9.22
chr9	5008107	5008325	chr9.23
chr9	5193690	5193918	chr9.28
chr9	5199631	5199872	chr9.29
chr9	5225409	5225799	chr9.30
chr9	5225809	5226099	chr9.31
chr9	22759948	22760295	chr9.33
chr9	31867250	31867565	chr9.34
chr9	31875480	31875823	chr9.35
chr9	31878334	31878763	chr9.36
chr9	31881034	31881249	chr9.37
chr9	31905063	31905430	chr9.38
chr9	31910450	31910702	chr9.39
chr9	31968189	31968529	chr9.40
chr9	31974355	31974861	chr9.41
chr9	31986121	31986441	chr9.42
chr9	32002438	32002909	chr9.43
chr9	32054521	32054911	chr9.44
chr9	32066685	32066978	chr9.45
chr9	32238534	32238916	chr9.49
chr9	32280134	32280346	chr9.50
chr9	32305931	32306191	chr9.51
chr9	32474349	32474849	chr9.55
chr9	32508007	32508241	chr9.56
chr9	35615835	35616080	chr9.57
chr9	35679060	35679340	chr9.58
chr9	35679436	35679641	chr9.59
chr9	35707722	35708044	chr9.61
chr9	35725602	35725809	chr9.62
chr9	35798804	35799043	chr9.64
chr9	51769418	51769788	chr9.65
chr9	52109740	52110224	chr9.66
chr9	52143505	52143721	chr9.68
chr9	52157802	52158007	chr9.69
chr9	52168200	52168406	chr9.70
chr9	55014698	55014992	chr9.73

## Sheet: SupTable6. Repeat content
Supplementary Table 6. Repeat statistics for different reptile genome assemblies
Species	SINE		LINE		LTR		DNA		Simple		Other		Total
	bp	%	bp	%	bp	%	bp	%	bp	%	bp	%	bp	%
Tegu lizard v2	18876689	0.913	310460261	15.011	23637655	1.143	50296488	2.432	41153623	1.99	476002120	23.016	920426836	44.504
Tegul lizard v1	28738541	1.418	271619868	13.405	21323709	1.052	32794152	1.618	33961837	1.676	460415204	22.723	848853311	41.893
Green anole lizard	72335500	4.021	279132626	15.515	87835643	4.882	210233215	11.685	45681009	2.539	155631120	8.65	850849113	47.292
Dragon lizard	42029301	2.448	234861541	13.681	36794676	2.143	114845724	6.69	54801714	3.192	178474888	10.397	661807844	38.552
Asian glass lizard	41560033	2.333	246885017	13.859	57500200	3.228	101833130	5.717	52534654	2.949	330619156	18.56	830932190	46.646
Common viper	41699617	2.721	215813091	14.083	53881019	3.516	87516909	5.711	37883963	2.472	95626294	6.24	532420893	34.744
Brown spotted pitviper	30108036	1.799	266371405	15.913	45946831	2.745	115711807	6.913	59430001	3.55	116892465	6.983	634460545	37.904
Common garter snake	41457562	2.91	130299570	9.144	25336625	1.778	79561957	5.584	39013408	2.738	113404745	7.959	429073867	30.113
Boa	33752804	2.339	193449685	13.407	19447006	1.348	60151412	4.169	28452095	1.972	124541317	8.631	459794319	31.865
Burmese python	28548977	1.989	197912312	13.791	10147261	0.707	50929016	3.549	32055894	2.234	109562981	7.635	429156441	29.905
Japanese gecko	195336606	7.844	419654998	16.852	72071906	2.894	85350267	3.427	67555001	2.713	396930829	15.939	1236899607	49.67

## Sheet: SupTable7. Protein data
Supplementary Table 7. List of species for which protein data was obtained from UNIPROT
	species	number of proteins
lizards	Amblyrhynchus cristatus	14
	Anolis carolinensis	91
	Anolis pulchellus	1
	Aspidoscelis uniparens	1
	Celestus warreni	7
	Eublepharis macularius	55
	Gekko gecko	29
	Gekko japonicus	113
	Iguana iguana	22
	Podarcis hispanicus	5
	Podarcis siculus	16
	Pogona barbata	6
	Saara hardwickii	3
	Sceloporus undulatus	5
	Sceloporus woodi	2
	Sphenodon punctatus	13
	Tarentola mauritanica	5
	Tiliqua rugosa	1
	Tupinambis teguixin	1
	Zootoca vivipara	2
snakes	Aspidites melanocephalus	4
	Boa constrictor	2
	Cylindrophis ruffus	8
	Lepidodactylus lugubris	1
	Malayopython reticulatus	1
	Morelia spilota	1
	Python molurus	6
	Python regius	37
	Xenopeltis unicolor	3
non-squamates	Alligator mississippiensis	10
	Alligator sinensis	11
	Gallus gallus	3246
	Pelodiscus sinensis	17

## Sheet: SupTable8. Sp. in genome ali
Supplementary Table 8: species included in the multiple whole-genome alignment. Assemblies marked in orange were downloaded from UCSC genome browser.
Assembly	Species name
HLtupMer6	Tegu
anoCar2	Green_anole_lizard
HLpogVit2	Dragon_lizard
HLophGra1	Asian_glass_lizard
HLvipBer1	Common_viper
HLproMuc1	Brown_spotted_pitviper
HLthaSir1	Common_garter_snake
boaCon1	Boa_constrictor
pytBiv1	Burmese_python
HLgekJap1	Schlegels_japanese_gecko
galGal5	Chicken
melUnd1	Budgerigar
allMis1	Alligator
cheMyd1	Green_seaturtle
pelSin1	Chinese_softshell_turtle
hg38	Human
mm10	Mouse
